# Supplementary material for: Candidate locus analysis of the TERT–CLPTM1L cancer risk region on chromosome 5p15 identifies multiple independent variants associated with endometrial cancer risk
Source: Hum Genet. 2014 Dec 9;134(2):231–45. doi: 10.1007/s00439-014-1515-4 (PMC4291520; doi:10.1007/s00439-014-1515-4)
Supplement: Supplementary file 3 — Supplementary material 3 (XLS 2200 kb) [file 439_2014_1515_MOESM3_ESM.xls]

## Sheet: Supp Table 1
Supplementary Table 1: Endometrial cancer case and control sample sets included in analyses
Study	Abbreviation	General Setting	Cases	Controls
Australian National Endometrial Cancer Study	ANECS	Australia; population-based case-control study	439	-
Newcastle Endometrial Cancer Study	NECS	Newcastle, Australia; hospital-based cases	182	-
Australian Breast Cancer Family Study	ABCFS	Melbourne/Sydney Australia; from electoral rolls	-	550
Australian Ovarian Cancer Study	AOCS	Australia; population-based, from electoral rolls	-	896
Melbourne Collaborative Cohort Study	MCCS	Melbourne, Australia; random sample from initial cohort	-	510
Study of Epidemiology and Risk Factors in Cancer Heredity	SEARCH	England; population based case-control study	829	8045
National Study of the Genetics of Endometrial Cancer	NSECG	UK; population based case-control study	797	-
British Breast Cancer Study	BBCS	UK; friend, sister-in-law, daughter-in-law or other non-blood relative of breast cancer case	-	1395
Sheffield Breast Cancer Study	SBCS	Sheffield, UK; women attending Sheffield Mammography Screening, with no breast lesion	-	848
Australian National Endometrial Cancer Study***	UKBGS	UK; women without breast lesions selected from BGS cohort	-	471
Mayo Endometrial Cancer Study	MECS	Mayo Clinic, USA. Hospital based case-control study.	236	-
Mayo Clinic Breast Cancer Study	MCBCS	Mayo Clinic, USA. Cancer-free women presenting for general medical examination	-	1928
Mayo Clinic Ovarian Cancer Case-Control Study	MAY	Mayo Clinic, USA. Cancer-free women presenting for general medical examination	-	656
Leuven Endometrial Cancer Study	LES	Leuven, Belgium; hospital based case-control study	327	-
Leuven Multidisciplinary Breast Centre	LMBC	Leuven, Belgium; blood donors.	-	1387
Bavarian/Hannover-Jena Endometrial Cancer Study	BECS/HJECS	Germany; population-based/hospital-based case-control study	139	-
Bavarian Breast Cancer Cases and Controls	BBCC	Bavaria, Germany; healthy women >55yrs from newspaper advertisement	-	458
Breast Cancer Study of the University Clinic Heidelberg	BSUCH	Mannheim, Germany; female blood donors	-	953
ESTHER Breast Cancer Study	ESTHER	Saarland, Germany; random sample from routine health check-up	-	502
German Consortium for Hereditary Breast & Ovarian Cancer	GC-HBOC	Augsburg, Germany; KORA study	-	139
Gene Environment Interaction and Breast Cancer in Germany	GENICA	Bonn area, Germany; random address sample	-	427
Mammary Carcinoma Risk Factor Investigation	MARIE	Hamburg/Rhein-Neckar-Karlsruhe, Germany; randomly drawn from population registries	-	1777
Molecular Markers in Treatment of Endometrial Cancer	MoMaTEC	Norway; population based case-control study	637	183
Norwegian Breast Cancer Study	NBCS	Tromso/Bergen, Norway; attendees at Norwegian Breast Cancer Screening Program	-	70
Cancer Hormone Replacement Epidemiology in Sweden	CAHRES	Sweden, population based case-controls study	554	1374
Registry of Endometrial Cancer in Sweden	RENDOCAS	Stockholm, Sweden. Hospital based study	262	-
Karolinska Breast Cancer Study	KARBAC	Stockholm, Sweden; blood donors	-	660
Karolinska Mammography Project for Risk Prediction of Breast Cancer	pKARMA	Helsingborg/Stockholm, Sweden; cancer-free participants in KARMA mammographic screening program	-	5529
TOTAL			4402	28758
All samples were genotyped using a Custom Illumina Infinium iSelect array
The number of cases and controls represents the maximum number of genotypes from cases and controls of reported Caucasian ethnicity, following exclusions
Studies which are grouped together in the table were analysed as a single strata.

## Sheet: Supp Table 2
Supplementary Table 2: Associations with endometrial cancer for all SNPs passing imputation QC and with single-SNP Pvalue<0.05
SNP	Position (bld37)	A1	A2	Freq (A1)	Imputation Information Score	Genotyped (G) or Imputed (I)	beta	se	Single-SNP OR (95% CI)	Pvalue	Imputation Information Score in WTCCC GWAS	Genotyped (G) or Imputed (I) in WTCCC GWAS
chr5:1218120:I	1218120	G	GCGCCTCCTCC	0.882	0.813	I	0.0966066	0.0435334	1.10 (1.01,1.20)	0.0264775	0.13642	I
rs11133695	1224795	G	C	0.896	0.953	I	0.0876423	0.0423422	1.09 (1.00,1.19)	0.0384657	0.1506	I
rs11742908	1270983	C	G	0.198	0.801	I	0.0887107	0.0334225	1.09 (1.02,1.17)	0.00794912	0.31283	I
rs33961405	1277577	G	A	0.508	1	G	-0.0895904	0.0246344	0.91 (0.87,0.96)	0.000276042	0.60764	I
rs2075785	1278584	C	T	0.121	1	G	-0.0820537	0.0387312	0.92 (0.85,0.99)	0.0341291	0.478	I
rs10069690	1279790	C	T	0.26	0.999	G	0.067155	0.0276794	1.07 (1.01,1.13)	0.0152591	0.41203	I
rs10054203	1279964	G	C	0.412	0.951	I	0.0786997	0.0253874	1.08 (1.03,1.14)	0.00193552	0.48403	I
rs2242652	1280028	G	A	0.202	0.935	I	0.0891116	0.030993	1.09 (1.03,1.16)	0.00403746	0.38251	I
rs7734992	1280128	T	C	0.425	0.942	I	0.0893084	0.0253999	1.09 (1.04,1.15)	0.000437942	0.49323	I
chr5:1280940:D	1280940	GAGCCCACC	G	0.364	0.907	I	0.0606467	0.026626	1.06 (1.01,1.12)	0.0227429	0.47003	I
rs7726159	1282319	C	A	0.337	0.999	G	0.0904087	0.0258058	1.09 (1.04,1.15)	0.00045931	0.60178	I
rs7725218	1282414	G	A	0.35	0.99	G	0.097077	0.0255416	1.10 (1.05,1.16)	0.000144264	0.60028	I
rs7713218	1283312	A	G	0.525	0.84	I	-0.0848693	0.0267533	0.92 (0.87,0.97)	0.00151243	0.68537	I
rs72709458	1283755	C	T	0.214	0.934	I	0.0707239	0.0304603	1.07 (1.01,1.14)	0.0202415	0.47324	I
rs4449583	1284135	C	T	0.335	0.923	I	0.0906584	0.0266992	1.09 (1.04,1.15)	0.000684916	0.60604	I
rs35029535	1284976	C	T	0.389	0.863	I	-0.0559856	0.0268995	0.95 (0.90,1.00)	0.0374077	0.52368	I
rs7705526	1285974	C	A	0.33	0.893	I	0.107325	0.0271433	1.11 (1.06,1.17)	7.6847e-05	0.54841	I
rs2736100	1286516	C	A	0.495	0.999	G	-0.0822821	0.024683	0.92 (0.88,0.97)	0.000857456	1	G
rs2853677	1287194	G	A	0.577	0.999	G	-0.0704339	0.0249588	0.93 (0.89,0.98)	0.00477245	0.59013	I
rs114616103	1292958	C	T	0.029	0.909	I	0.282834	0.0721149	1.33 (1.15,1.53)	8.78223e-05	0.1885	I
rs2853672	1292983	C	A	0.491	0.999	G	-0.0777682	0.0247622	0.93 (0.88,0.97)	0.001686	0.73407	I
rs61748181	1294166	C	T	0.028	0.912	I	0.282779	0.0721066	1.33 (1.15,1.53)	8.79343e-05	0.19581	I
rs35226131	1295373	C	T	0.03	0.877	I	0.283548	0.0712956	1.33 (1.15,1.53)	6.97673e-05	0.20151	I
rs35161420	1295452	C	G	0.036	0.823	I	0.245656	0.0686274	1.28 (1.12,1.46)	0.000344161	0.18086	I
rs33958877	1295682	G	T	0.029	0.907	I	0.282842	0.0716258	1.33 (1.15,1.53)	7.85149e-05	0.21845	I
rs2735940	1296486	A	G	0.491	0.999	G	-0.0763653	0.0247484	0.93 (0.88,0.97)	0.00203097	0.73104	I
rs62329683	1299087	C	T	0.142	0.857	I	-0.096646	0.038951	0.91 (0.84,0.98)	0.0130933	0.36045	I
rs2735846	1299379	C	G	0.497	0.924	I	0.0797875	0.025637	1.08 (1.03,1.14)	0.00185699	0.46114	I
rs2736105	1299756	T	C	0.503	0.998	G	0.0839704	0.0246775	1.09 (1.04,1.14)	0.000667219	0.48377	I
rs13174814	1299859	G	C	0.248	0.981	I	-0.134658	0.0294808	0.87 (0.82,0.93)	4.93252e-06	0.42841	I
rs13174919	1299862	G	C	0.267	0.965	G	-0.103856	0.0286364	0.90 (0.85,0.95)	0.000287035	0.38514	I
rs2853668	1300025	G	T	0.254	0.999	G	0.0953964	0.0281013	1.10 (1.04,1.16)	0.00068697	0.99999	G
rs2853667	1300070	A	G	0.403	0.997	G	0.0649573	0.0250725	1.07 (1.02,1.12)	0.00957585	0.6819	I
rs4975612	1300310	G	T	0.23	0.999	G	-0.113084	0.0299893	0.89 (0.84,0.95)	0.00016271	0.39831	I
rs2736103	1300401	T	C	0.405	0.941	I	0.0966618	0.0256035	1.10 (1.05,1.16)	0.00015979	0.45804	I
rs2736102	1302144	T	C	0.631	0.93	I	0.0562273	0.026318	1.06 (1.00,1.11)	0.0326424	0.7136	I
rs2853666	1302914	G	A	0.63	0.927	I	0.0570567	0.0263612	1.06 (1.01,1.11)	0.0304323	0.67892	I
rs2735945	1303901	T	C	0.639	0.948	I	0.0563038	0.0261803	1.06 (1.01,1.11)	0.0315064	0.69541	I
rs4404721	1306165	T	C	0.618	0.957	I	0.0544931	0.0257141	1.06 (1.00,1.11)	0.0340744	0.82496	I
rs4530805	1306331	T	C	0.62	0.95	I	0.0583255	0.0258341	1.06 (1.01,1.12)	0.0239648	0.81848	I
rs11133727	1306765	C	G	0.596	0.949	I	0.0519704	0.0255491	1.05 (1.00,1.11)	0.0419378	0.66358	I
chr5:1307434:I	1307434	T	TTA	0.601	0.937	I	0.0579223	0.0257837	1.06 (1.01,1.11)	0.0246738	0.75972	I
rs12518438	1307469	C	T	0.582	0.817	I	0.0611141	0.0274336	1.06 (1.01,1.12)	0.0259	0.60746	I
rs61574973	1309168	T	T	0.621	0.982	I	0.0525263	0.0255649	1.05 (1.00,1.11)	0.039915	0.91827	I
rs6866783	1312020	T	C	0.59	0.977	I	0.0497474	0.025238	1.05 (1.00,1.10)	0.0487083	0.88678	I
rs28379291	1313701	A	G	0.593	1	G	0.0493444	0.0250854	1.05 (1.00,1.10)	0.0491762	0.88412	I
rs7727912	1318960	T	C	0.088	0.97	I	0.167058	0.0421511	1.18 (1.09,1.28)	7.39128e-05	0.14237	I
rs402710	1320722	C	T	0.358	1	G	-0.0555197	0.0258497	0.95 (0.90,1.00)	0.0317304	1	G
rs78766954	1320957	G	A	0.091	0.999	G	0.152826	0.041234	1.17 (1.07,1.26)	0.000210288	0.16881	I
rs428499	1322663	T	C	0.808	0.997	G	-0.0681787	0.0311555	0.93 (0.88,0.99)	0.0286453	0.55293	I
rs62329693	1324818	C	A	0.089	0.972	I	0.165765	0.0419796	1.18 (1.09,1.28)	7.85771e-05	0.14616	I
rs62329694	1325524	G	A	0.055	0.939	I	0.210386	0.0525029	1.23 (1.11,1.37)	6.1463e-05	0.13305	I
rs397640	1334729	C	T	0.11	0.903	I	-0.107879	0.0422747	0.90 (0.83,0.98)	0.0107151	0.48581	I
rs42269	1339985	C	A	0.342	0.843	I	-0.0578607	0.0283913	0.94 (0.89,1.00)	0.0415525	0.6988	I
rs10462706	1343794	C	T	0.162	0.856	I	-0.119242	0.0371894	0.89 (0.83,0.95)	0.00134427	0.37163	I
rs62329728	1356890	G	A	0.055	0.817	I	0.242578	0.0571559	1.27 (1.14,1.43)	2.19433e-05	0.11622	I
rs27066	1359133	T	C	0.872	0.958	I	-0.0949782	0.0367485	0.91 (0.85,0.98)	0.00975065	0.26091	I
rs27064	1359938	T	C	0.871	0.999	G	-0.0874932	0.0359363	0.92 (0.85,0.98)	0.0149052	0.24315	I
rs10050865	1360487	C	T	0.345	0.819	I	-0.0567928	0.0286013	0.94 (0.89,1.00)	0.0470699	0.30212	I
rs27919	1361888	T	C	0.891	0.891	I	-0.11887	0.0408108	0.89 (0.82,0.96)	0.00358303	0.23136	I
rs37017	1379762	C	T	0.147	1	G	-0.0815201	0.0355426	0.92 (0.86,0.99)	0.0218141	0.11632	I
Analyses were adjusted for study strata (see Methods) and for the first ten principal components
Odds ratios (OR) are for allele A1

## Sheet: Supp Table 3
Supplementary Table 3: Non-excluded SNPs for each of the 3 SNPs in the best-fitting model
		rs7705526 region	rs13174814 region	rs62329728 region
SNP	Chr 5 position	P value	P value	P value
rs33961405	1277577	0.000276042
rs10054203	1279964	0.00193552
rs2242652	1280028	0.00403747
rs7734992	1280128	0.000437942
rs7726159	1282319	0.00045931
rs7725218	1282414	0.000144264
rs7713218	1283312	0.00151243
rs4449583	1284135	0.000684916
rs7705526	1285974	7.6847e-05
rs2736100	1286516	0.000857456
rs114616103	1292958			8.78223e-05
rs2853672	1292983	0.00168599
rs61748181	1294166			8.79343e-05
rs35226131	1295373			6.97673e-05
rs35161420	1295452			0.000344161
rs33958877	1295682			7.85149e-05
rs2735940	1296486	0.00203097
chr5:1297075:D	1297075
chr5:1297077:D	1297077
rs13174814	1299859		4.93252e-06
rs13174919	1299862		0.000287035
rs2853668	1300025
rs4975612	1300310		0.00016271
rs2736103	1300401		0.00015979
rs2735845	1300584
rs7727912	1318960			7.39128e-05
rs78766954	1320957			0.000210288
rs428499	1322663
rs410805	1323196
rs62329693	1324818			7.85771e-05
rs62329694	1325524			6.1463e-05
rs62329728	1356890			2.19433e-05
rs27066	1359133
rs27064	1359938
rs27919	1361888
For each of the three SNPs in the multi-SNP model (shaded grey), P-values are given for all SNPs with LD r2>0.2 with that SNPs for which the likelihood of association with endometrial cancer is within 100 times that of the SNP included in the model.

## Sheet: Supp Table 4
Supplementary Table 4: Genotyped surrogate SNPs for the top imputed SNP in each independent SNP set
						Single SNP model:		Single-SNP model				Multi-SNP model
SNP Set	Best SNP in SNP set	Genotyped SNP in SNP set	Position (bld 37)	A1/A2	freq (A1)	beta	se	OR (95% CI)	Pvalue	Estimate	se	OR (95% CI)	Pvalue	r2 with rs7705526	r2 with rs13174814	r2 with rs62329728
1	rs7705526	rs7726159	1282319	C/A	0.337	0.09041	0.02581	1.09 (1.04,1.15)	0.000459	0.07911	0.02617	1.08 (1.03,1.14)	0.002503	0.926218	0.0428908	0.0146958
2	rs13174814	rs13174919	1299862	G/C	0.267	-0.10386	0.02864	0.90 (0.85,0.95)	0.000287	-0.07715	0.02931	0.93 (0.87,0.98)	0.00849	0.0328589	0.950101	0.00105978
3	rs62329728	rs78766954	1320957	G/A	0.091	0.15283	0.04123	1.17 (1.07,1.26)	0.00021	0.13773	0.04164	1.15 (1.06,1.25)	0.000941	0.000249179	0.0303782	0.23458
Single-SNP analyses were adjusted for study strata (see Methods) and for the first ten principal components
The Multi-SNP model was also adjusted for the above variables and contained all 3 listed SNPs
Odds ratios (OR) are for allele A1

## Sheet: Supp Table 5
Supplementary Table 4: Association of previously reported cancer SNPs in the 5p15.33 region with endometrial cancer
	beta	se	Position (bld 37)	freq (A1)	info	genotyped (1) or imputed (0)	Single-SNP analysis OR (95 % CI)	Single-SNP analysis Pvalue	Pvalue conditional on rs7705526	r2 with rs7705526	r2 with rs13174814	r2 with rs62329728	Reported associated cancer(s) [reference - see below]
rs2736122	0.00525966	0.0276546	1257621	0.273	0.996	1	1.01 (0.95,1.06)	0.84916	0.573	0.0052778	0.0105938	0.0030078	O [Terry 2012]; E [Prescott 2010]
rs4246742	-0.0396425	0.0340895	1267356	0.167	0.952	1	0.96 (0.90,1.03)	0.244872	0.389171	0.00337747	0.0010253	0.00136004	O [Terry 2012]
rs13172201			1271661	0.275		0	0.94 (0.88,1.00)	0.041083	0.0613556	0.0032	0.0571	0.0013	L,Pr,Pa,T,G [Wang 2014]
rs4975605	-0.0252601	0.0247189	1275528	0.463	0.996	1	0.98 (0.93,1.02)	0.306831	0.934021	0.0517972	0.000786378	0.00142214	T [kratz 2011]; O [Terry 2012]
rs10069690	0.067155	0.0276794	1279790	0.26	0.999	1	1.07 (1.01,1.13)	0.0152591	0.856599	0.359388	0.0223865	0.024975	Br, O [Haiman 2011, Bojesen 2013]; G,Pr,T,Pa,Bl [Wang 2014]
rs2242652	0.0891116	0.030993	1280028	0.202	0.935	0	1.09 (1.03,1.16)	0.00403747	0.332029	0.273719	0.00690393	0.0149523	BCC [Nan 2011]; Pr [Kote-Jarai 2013]; Br, O [Bojesen 2013]
rs7734992	0.0893084	0.0253999	1280128	0.425	0.942	0	1.09 (1.04,1.15)	0.000437942	0.513726	0.645024	0.0479045	0.0334217	Br, O [Bojesen 2013]
chr5:1280940:D	0.0606467	0.026626	1280940	0.364	0.907	0	1.06 (1.01,1.12)	0.0227429	0.113852	0.855757	0.0374039	0.0208875	Br, O [Bojesen 2013]
rs7726159	0.0904087	0.0258058	1282319	0.337	0.999	1	1.09 (1.04,1.15)	0.00045931	0.798092	0.926218	0.0428908	0.0146958	Br, O [Bojesen 2013]; L,G,T,Pa,Pr [Wang 2014]
rs7725218	0.097077	0.0255416	1282414	0.35	0.99	1	1.10 (1.05,1.16)	0.000144264	0.525609	0.870914	0.0459436	0.0408695	Pr [Kote-Jarai 2013]; Br, O [Bojesen 2013]
rs72709458	0.0707239	0.0304603	1283755	0.214	0.934	0	1.07 (1.01,1.14)	0.0202415	0.790908	0.433354	0.0303839	0.012958	Br, O [Bojesen 2013]
rs4449583	0.0906584	0.0266992	1284135	0.335	0.923	0	1.09 (1.04,1.15)	0.000684916	0.619726	0.937831	0.0506185	0.00851691	Br, O [Bojesen 2013]; G,T,Pr,Pa [Wang 2014]
rs7705526	0.107325	0.0271433	1285974	0.33	0.893	0	1.11 (1.06,1.17)	7.6847e-05	-		0.0466568	0.0242044	Br, O [Bojesen 2013]
rs2736100	-0.0822821	0.024683	1286516	0.495	0.999	1	0.92 (0.88,0.97)	0.000857456	0.4836	0.531847	0.0936549	0.0227891	T [Turnbull 2010]; O [Terry 2012]; L [McKay 2008]; G [Shete 2009]; CNS [Mocellin 2012]
rs2853677	-0.0704339	0.0249588	1287194	0.577	0.999	1	0.93 (0.89,0.98)	0.00488245	0.18893	0.176578	0.104867	0.00146406	G [Zhao 2012]; T,Pa,Pr,L,G [Wang 2014]
rs2853676	-0.0371722	0.0279651	1288547	0.739	0.999	1	0.96 (0.91,1.02)	0.183771	0.896821	0.090338	0.0267692	0.000859631	BCC [Nan 2011], O [Terry 2012], Pr [Kote-Jarai 2013]; CNS [Mocellin 2012]
rs2736098	0.0293833	0.02788	1294086	0.274	0.952	0	1.03 (0.98,1.09)	0.29192	0.75715	0.0508236	0.0519782	0.0134565	BCC, L, Bl, Pr [Rafnar 2009], Br [Bojesen 2013]; L,Pr,Bl,P,T [Wang 2014]
rs2853669	0.0283398	0.0273117	1295349	0.306	0.937	0	1.03 (0.98,1.09)	0.299435	0.762337	0.0436284	0.0605336	0.0117766	Pr [Kote-Jarai 2013]; Br [Bojesen 2013]
rs7712562	-0.0248521	0.0352328	1296072	0.85	0.951	0	0.98 (0.91,1.05)	0.480581	0.404	0.157384	0.023775	0.000387263	Pr [Kote-Jarai 2013]
chr5:1296255:I	0.0313066	0.0268673	1296255	0.303	0.969	0	1.03 (0.98,1.09)	0.243926	0.680289	0.0501643	0.0642167	0.0121584	Br [Bojesen 2013]
rs2735940	-0.0763653	0.0247484	1296486	0.491	0.999	1	0.93 (0.88,0.97)	0.00203097	0.16958	0.230529	0.169963	0.0113579	L (in African Americans) [Walsh 2013]
rs2736109	0.00580941	0.0262138	1296759	0.376	0.925	0	1.01 (0.96,1.06)	0.824612	0.979	0.00790971	0.000149	0.0156212	Br, O (serous epithelial) [Beesley 2011]
chr5:1297077:D	0.0502497	0.027999	1297077	0.274	0.95	0	1.05 (1.00,1.11)	0.0727021	0.348818	0.0747474	0.0948405	0.00935536	Br [Bojesen 2013]
chr5:1297081:D	0.0546113	0.0282124	1297081	0.271	0.94	0	1.06 (1.00,1.12)	0.0529022	0.272691	0.0677936	0.0917726	0.00886295	Br [Bojesen 2013]
rs2736108	0.0322771	0.0268167	1297488	0.295	0.999	1	1.03 (0.98,1.09)	0.228737	0.68532	0.0541423	0.0611842	0.0118632	Br [Beesley 2011; Bojesen 2013]
rs2736107	0.0317401	0.0275184	1297854	0.285	0.96	0	1.03 (0.98,1.09)	0.248741	0.713124	0.0487779	0.0550109	0.0107311	Pr [Kote-Jarai 2013]; Br [Bojesen 2013]
rs13190087	-0.080043	0.067048	1298733	0.037	0.998	1	0.92 (0.81,1.05)	0.23255	0.477762	0.0155557	0.012082	0.00146334	Pr [Kote-Jarai 2013]
rs2735845			1300584	0.201		1	1.03 (0.97,1.09)	0.340372	0.93937	0.0888416	0.0754572	0.0086557	L [Mocellin 2012]
rs4635969	-0.0457092	0.0312051	1308552	0.199	0.993	1	0.96 (0.90,1.02)	0.142975	0.414192	0.0291414	0.00381284	0.00940596	T [kratz 2011]; L, Pa [Mocellin 2012]
rs4975615			1315343	0.593		1	1.05 (1.00,1.10)	0.0510873	0.0810038	0.00717628	0.000527066	0.018511	L [Mocellin 2012]
rs4975616	0.0336109	0.0249012	1315660	0.573	0.999	1	1.03 (0.98,1.09)	0.177089	0.199	0.00195895	0.00321044	0.020504	L [Broderick 2009]
rs13170453			1317481	0.225		0	0.95 (0.90,1.01)	0.0831097	0.321167	0.0369	0.0263	0.0113	Pa,T,L [Wang 2014]
rs451360			1319680	0.224		0	0.95 (0.89,1.01)	0.0812824	0.30618	0.0353	0.0221	0.0116	Pa,T,L [Wang 2014]
rs380286			1320247	0.444		1	0.97 (0.92,1.01)	0.153034	0.19793	0.00402787	0.00699422	0.0226196	L [Mocellin 2012]
rs402710	-0.0555197	0.0258497	1320722	0.358	1	1	0.95 (0.90,1.00)	0.0317304	0.082878	0.0190778	0.000452336	0.0137184	L [McKay 2008]
rs401681	-0.0333818	0.0247722	1322087	0.451	0.984	0	0.97 (0.92,1.02)	0.177803	0.228	0.00439326	0.00423569	0.0241666	BCC, Bl, Ce, E, L, M, Pa, Pr, T [e.g. Stacey 2009; Wang 2008; Rafnar 2009, reviewed in Yin 2012]
rs465498			1325803	0.447		1	0.97 (0.92,1.02)	0.219776	0.282758	0.00457041	0.00511807	0.0231192	L [Mocellin 2012]
rs452932			1330253	0.447		1	0.97 (0.92,1.02)	0.206145	0.266946	0.00457345	0.00512942	0.0231164	L [Mocellin 2012]
rs452384			1330840	0.447		1	0.97 (0.92,1.02)	0.200412	0.260522	0.00460499	0.00518845	0.0231265	L [Mocellin 2012]
rs467095			1336221	0.448		1	0.97 (0.92,1.02)	0.199211	0.256673	0.00438933	0.00519957	0.023172	L [Mocellin 2012]
rs31489	-0.0345995	0.0250496	1342714	0.414	0.984	0	0.97 (0.92,1.01)	0.167204	0.256434	0.00938592	0.00128711	0.02066	L [Landi 2009]; T [Mocellin 2012]
SNPs previously reported as associated with any type of cancer were selected from a literature search. Significance thresholds vary between publications,
depending on study design - SNPs were eligible for inclusion in the table if reported as significantly associated in the original publication.
P-values <0.05 are shown in bold. LD r2 values >0.2 are shaded in grey.
BCC = basal cell carcinoma				L = lung
Bl = bladder				M = melanoma
Br = breast				O = ovarian cancer
Ce = cervical				Pa = pancreatic
E = endometrial				Pr = prostate
G - glioma				T = testicular germcell cancer
References:
Beesley, J. et al. Functional polymorphisms in the TERT promoter are associated with risk of serous epithelial ovarian and breast cancers. PLoS One 6, e24987 (2011).
Bojesen, S.E. et al. Multiple independent variants at the TERT locus are associated with telomere length and risks of breast and ovarian cancer. Nat Genet 45, 371-84, 384e1-2 (2013).
Broderick, P. et al. Deciphering the impact of common genetic variation on lung cancer risk: a genome-wide association study. Cancer Res 69, 6633-41 (2009).
Haiman, C.A. et al. A common variant at the TERT-CLPTM1L locus is associated with estrogen receptor-negative breast cancer. Nat Genet 43, 1210-4 (2011).
Kote-Jarai, Z. et al. Fine-mapping identifies multiple prostate cancer risk loci at 5p15, one of which associates with TERT expression. Hum Mol Genet 22, 2520-8 (2013).
Kratz, C.P. et al. Variants in or near KITLG, BAK1, DMRT1, and TERT-CLPTM1L predispose to familial testicular germ cell tumour. J Med Genet 48, 473-6 (2011).
Landi, M.T. et al. A genome-wide association study of lung cancer identifies a region of chromosome 5p15 associated with risk for adenocarcinoma. Am J Hum Genet 85, 679-91 (2009).
McKay, J.D. et al. Lung cancer susceptibility locus at 5p15.33. Nat Genet 40, 1404-6 (2008).
Mocellin, S. et al. Telomerase reverse transcriptase locus polymorphisms and cancer risk: a field synopsis and meta-analysis. J Natl Cancer Inst 104, 840-54 (2012).
Nan, H., Qureshi, A.A., Prescott, J., De Vivo, I. & Han, J. Genetic variants in telomere-maintaining genes and skin cancer risk. Hum Genet 129, 247-53 (2011).
Prescott, J., McGrath, M., Lee, I.M., Buring, J.E. & De Vivo, I. Telomere length and genetic analyses in population-based studies of endometrial cancer risk. Cancer 116, 4275-82 (2010).
Rafnar, T. et al. Sequence variants at the TERT-CLPTM1L locus associate with many cancer types. Nat Genet 41, 221-7 (2009).
Shete, S. et al. Genome-wide association study identifies five susceptibility loci for glioma. Nat Genet 41, 899-904 (2009).
Stacey, S.N. et al. New common variants affecting susceptibility to basal cell carcinoma. Nat Genet 41, 909-14 (2009).
Terry, K.L. et al. Telomere length and genetic variation in telomere maintenance genes in relation to ovarian cancer risk. Cancer Epidemiol Biomarkers Prev 21, 504-12 (2012).
Turnbull, C. et al. Variants near DMRT1, TERT and ATF7IP are associated with testicular germ cell cancer. Nat Genet 42, 604-7 (2010).
Walsh, K.M. et al. Fine-mapping of the 5p15.33, 6p22.1-p21.31, and 15q25.1 regions identifies functional and histology-specific lung cancer susceptibility loci in African-Americans. Cancer Epidemiol Biomarkers Prev 22, 251-60 (2013).
Wang, Z. et al. Imputation and subset based association analysis across different cancer types identifies multiple independent risk loci in the TERT_CLPTM1L region on chomosome 5p15.33. Hum Mol Genet (2014)
Yin, J. et al. TERT-CLPTM1L polymorphism rs401681 contributes to cancers risk: evidence from a meta-analysis based on 29 publications. PLoS One 7, e50650 (2012).
Zhao, Y. et al. Fine-mapping of a region of chromosome 5p15.33 (TERT-CLPTM1L) suggests a novel locus in TERT and a CLPTM1L haplotype are associated with glioma susceptibility in a Chinese population. Int J Cancer 131, 1569-76 (2012).

## Sheet: Supp Table 6
Supplementary Table 5: comparison of SNP associations with endometrioid and non-endometriod histology endometrial cancers
							Endometrioid histology									Non-endometrioid histology							Endometrioid vs non-endometrioid case only analysis
					Single SNP model:		Single-SNP model				Multi-SNP model			Single SNP model:		Single-SNP model				Multi-SNP model
							(n=3535 cases vs 28758 controls)		vs	28758	controls)					(n=757 cases vs 28758 controls)
SNP	Position (bld 37)	A1/A2	freq (A1)	Imputation information score	beta	se	OR (95% CI)	Pvalue	Estimate	se	OR (95% CI)	z	Pvalue	beta	se	OR (95% CI)	Pvalue	Estimate	se	OR (95% CI)	z	Pvalue	Pvalue
rs7705526	1285974	C/A	0.33	0.893	0.117275	0.0296271	1.12 (1.06,1.19)	7.54653e-05	0.07556	0.03109	1.08 (1.01,1.15)	2.167	0.015076	0.0383332	0.0598021	1.04 (0.92,1.17)	0.521522	-0.01658	0.06246	0.98 (0.87,1.11)	2.167	0.79059	0.250234
rs13174814	1299859	G/C	0.248	0.981	-0.124151	0.0322249	0.88 (0.83,0.94)	0.000116852	-0.09215	0.03339	0.91 (0.85,0.97)	3.998	0.005786	-0.191484	0.0661353	0.83 (0.73,0.94)	0.00378753	-0.18291	0.06834	0.83 (0.73,0.95)	3.998	0.00744	0.967816
rs62329728	1356890	G/A	0.055	0.817	0.24108	0.0622575	1.27 (1.13,1.44)	0.000107807	0.22676	0.06335	1.25 (1.11,1.42)	-3.414	0.000344	0.278514	0.124527	1.32 (1.04,1.69)	0.0253138	0.26948	0.12655	1.31 (1.02,1.68)	-3.414	0.03322	0.63006

## Sheet: Supp Table 7
Supplementary Table 6: Associations with TERT expression for all SNPs
located on chr5:1,200,000-1,400,000 using TCGA SNP array and RNASeq Data
SNP	Position (bld 37)	A1	A2	Frequency (A1)	BETA	P
rs7444093	1211556	C	T	0.3194	-0.1799	0.2014
rs7727745	1212357	T	G	0.1488	-0.1936	0.2897
rs11133684	1215474	A	G	0.209	-0.06828	0.6865
rs4975629	1216775	A	G	0.03846	-0.1668	0.564
rs12513763	1221199	T	C	0.04013	-0.1827	0.5184
rs10060827	1223062	A	C	0.286	-0.1275	0.3513
rs11744165	1224490	C	A	0.04013	-0.1827	0.5184
rs7724858	1225703	T	C	0.04181	-0.1789	0.4978
rs7704728	1226051	A	G	0.4565	0.06723	0.6181
rs7445640	1236212	G	T	0.4264	-0.1762	0.1949
rs6554677	1236291	A	G	0.08696	-0.01926	0.9292
rs6554678	1236530	G	A	0.08863	-0.01926	0.9292
rs4975621	1236620	G	A	0.02508	-0.1766	0.6281
rs6554679	1236690	A	G	0.2191	-0.07675	0.6212
rs13361701	1243427	C	A	0.3813	0.1812	0.1799
rs12513872	1248354	G	A	0.2391	-0.06718	0.6484
rs2736122	1257621	A	G	0.2742	-0.09767	0.4755
rs4246742	1267356	T	A	0.1538	0.004134	0.9801
rs2736100	1286516	C	A	0.49	0.2014	0.09902
rs2853668	1300025	A	C	0.2408	0.3716	0.009421
rs2735845	1300584	G	C	0.1873	0.1049	0.5085
rs4635969	1308552	T	C	0.1789	-0.1842	0.2697
rs4975615	1315343	C	T	0.3829	-0.1482	0.2279
rs10073340	1321873	A	G	0.1773	-0.0642	0.6968
rs401681	1322087	T	C	0.4214	0.02757	0.8231
rs466502	1325767	C	T	0.4197	0.04546	0.7146
rs465498	1325803	G	A	0.4181	0.05147	0.6778
rs37011	1348798	T	A	0.413	-0.08896	0.4678
rs37008	1351538	T	C	0.413	-0.09534	0.4613
rs27064	1359938	A	G	0.1221	0.06954	0.7263
rs27061	1362793	A	G	0.4064	0.1479	0.245
rs461193	1368997	G	A	0.204	0.1115	0.4812
rs10075239	1370300	A	C	0.311	-0.1341	0.2813
rs6873098	1371093	G	A	0.1622	-0.007387	0.9674
rs7719363	1372704	C	T	0.1555	0.04304	0.8322
rs10474690	1374544	A	G	0.01338	-0.3942	0.5787
rs246995	1374712	G	A	0.2575	0.234	0.09704
rs13162394	1374886	C	G	0.2709	-0.1029	0.4453
rs2963262	1375080	A	G	0.1572	0.02434	0.902
rs2963260	1377021	T	C	0.199	-0.07082	0.6679
rs246992	1377563	C	T	0.2609	0.1834	0.194
rs37017	1379762	A	G	0.1555	-0.1137	0.511
rs2113328	1379826	T	C	0.2492	-0.07768	0.5825
rs40184	1395077	A	G	0.4515	0.2	0.1177
rs11564772	1398007	T	C	0.08863	-0.01856	0.9332
The SNP displaying the lowest p-value for association has been noted in bold

## Sheet: Supp Table 8
Supplementary Table 7: Associations with CLPTM1L expression for all SNPs
located on chr5:1,200,000-1,400,000 using TCGA SNP array and RNASeq Data
SNP	Position (bld 37)	A1	A2	Frequency (A1)	BETA	P
rs7444093	1211556	C	T	0.3194	0.253	0.08691
rs7727745	1212357	T	G	0.1488	0.2339	0.2233
rs11133684	1215474	A	G	0.209	0.03728	0.8339
rs4975629	1216775	A	G	0.03846	-0.09193	0.7624
rs12513763	1221199	T	C	0.04013	-0.09095	0.7598
rs10060827	1223062	A	C	0.286	0.1767	0.2187
rs11744165	1224490	C	A	0.04013	-0.09095	0.7598
rs7724858	1225703	T	C	0.04181	-0.08166	0.7685
rs7704728	1226051	A	G	0.4565	-0.001869	0.9895
rs7445640	1236212	G	T	0.4264	0.05378	0.7071
rs6554677	1236291	A	G	0.08696	-0.007196	0.9748
rs6554678	1236530	G	A	0.08863	-0.007196	0.9748
rs4975621	1236620	G	A	0.02508	0.4044	0.2907
rs6554679	1236690	A	G	0.2191	0.1537	0.3461
rs13361701	1243427	C	A	0.3813	-0.2546	0.07246
rs12513872	1248354	G	A	0.2391	0.09648	0.5332
rs2736122	1257621	A	G	0.2742	0.07442	0.6051
rs4246742	1267356	T	A	0.1538	-0.0823	0.6358
rs2736100	1286516	C	A	0.49	-0.2402	0.06097
rs2853668	1300025	A	C	0.2408	-0.03635	0.8108
rs2735845	1300584	G	C	0.1873	-0.1275	0.4446
rs4635969	1308552	T	C	0.1789	-0.08822	0.6155
rs4975615	1315343	C	T	0.3829	0.03723	0.7737
rs10073340	1321873	A	G	0.1773	0.007406	0.9659
rs401681	1322087	T	C	0.4214	0.0225	0.8622
rs466502	1325767	C	T	0.4197	0.02504	0.848
rs465498	1325803	G	A	0.4181	0.02793	0.8302
rs37011	1348798	T	A	0.413	-0.001944	0.988
rs37008	1351538	T	C	0.413	0.0002869	0.9983
rs27064	1359938	A	G	0.1221	-0.1786	0.392
rs27061	1362793	A	G	0.4064	-0.2345	0.0788
rs461193	1368997	G	A	0.204	0.02197	0.895
rs10075239	1370300	A	C	0.311	-0.0555	0.6718
rs6873098	1371093	G	A	0.1622	0.2259	0.2343
rs7719363	1372704	C	T	0.1555	0.2092	0.3265
rs10474690	1374544	A	G	0.01338	0.1318	0.8598
rs246995	1374712	G	A	0.2575	0.01204	0.9355
rs13162394	1374886	C	G	0.2709	-0.1205	0.3952
rs2963262	1375080	A	G	0.1572	0.2058	0.3213
rs2963260	1377021	T	C	0.199	0.1767	0.3078
rs246992	1377563	C	T	0.2609	0.07914	0.5946
rs37017	1379762	A	G	0.1555	-0.05427	0.7655
rs2113328	1379826	T	C	0.2492	-0.04788	0.7473
rs40184	1395077	A	G	0.4515	0.2344	0.08082
rs11564772	1398007	T	C	0.08863	0.2806	0.227
The SNP displaying the lowest p-value for association has been noted in bold
